# Supplementary material for: Autochthonous Leishmaniasis Caused by Leishmania tropica, Identified by Using Whole-Genome Sequencing, Sri Lanka
Source: Emerg Infect Dis. 2024 Sep;30(9):1872–83. doi: 10.3201/eid3009.231238 (PMC11347009; doi:10.3201/eid3009.231238)
Supplement: Appendix 2 — Sequence read archive accession numbers for all the genomic data used in autochthonous leishmaniasis caused by Leishmania tropica, identified by using whole-genome sequencing, Sri Lanka. [file 23-1238-Techapp-s2.xlsx]

## Sheet: Appendix 2 Table 1. 
Article DOI: https://doi.org/10.3201/eid3009.231238
Autochthonous Leishmaniasis Caused by Leishmania Tropica, Identified by Using Whole-Genome Sequencing, Sri Lanka
Appendix 2 Table 1.
Sample name	Species	Location	Source	Accession(SRA/ENA)	Number of reads (post QC)	Number of mapped reads(percentage)	Mean mapping quality	Mean coverage	SD coverage
LaeL147	Leishmania aethiopica	Ethiopia	Warren et al. 2021	SRR834802	19313557	17,904,662 (92.71%)	53.3126	48.4574X	62.0947X
LdDD8	Leishmania donovani	India	Franssen et al. 2020	ERR205723	49433085	41,504,045 (83.96%)	51.04	86.2334X	355.0318X
LdHPCL66	Leishmania donovani	India	Lypaczewski et al. 2022	SRR13707160	247265237	220,863,501 (89.32%)	52.2595	626.3885X	852.9711X
LdMongi	Leishmania donovani	India	this work	SRR27901639	8021924	7,412,856 (92.41%)	52.8634	30.5935X	36.0505X
LdLRC-751	Leishmania donovani	India	Dey et al. 2023	SRR22008095	85316560	74,052,381 (86.8%)	52.9524	296.1481X	371.6174X
H-105	Leishmania donovani	Sri Lanka	this work	SRR22428600	50001224	46,123,528 (92.24%)	53.1146	190.3353X	173.7085X
H-106	Leishmania donovani	Sri Lanka	this work	SRR22428599	57010715	52,456,773 (92.01%)	53.1589	215.8949X	200.7729X
H-109	Leishmania donovani	Sri Lanka	this work	SRR22428623	44604252	40,923,696 (91.75%)	53.0649	168.8165X	166.0205X
H-110	Leishmania donovani	Sri Lanka	this work	SRR22428622	46643084	42,847,771 (91.86%)	53.0886	176.5014X	191.9739X
H-112	Leishmania donovani	Sri Lanka	this work	SRR22428621	43205265	40,065,066 (92.73%)	53.1029	164.8667X	166.0909X
H-113	Leishmania donovani	Sri Lanka	this work	SRR22428620	39277276	36,680,750 (93.39%)	53.1431	151.154X	143.2409X
H-115	Leishmania donovani	Sri Lanka	this work	SRR22428619	40877164	35,878,275 (87.77%)	53.0548	148.0711X	143.6804X
H-118	Leishmania donovani	Sri Lanka	this work	SRR22428618	43245079	39,854,086 (92.16%)	53.0357	164.6647X	167.855X
H-119	Leishmania donovani	Sri Lanka	this work	SRR22428617	53255396	48,765,745 (91.57%)	53.1182	200.937X	196.8425X
H-122	Leishmania donovani	Sri Lanka	this work	SRR22428616	39306255	34,543,394 (87.88%)	53.0986	141.8437X	131.9642X
H-126	Leishmania donovani	Sri Lanka	this work	SRR22428615	42900522	39,549,572 (92.19%)	53.1344	163.0511X	161.0244X
H-130	Leishmania donovani	Sri Lanka	this work	SRR22428614	38427865	35,667,337 (92.82%)	53.1225	146.8542X	142.0826X
H-131	Leishmania donovani	Sri Lanka	this work	SRR22428612	45006910	41,815,301 (92.91%)	53.1001	172.4437X	162.847X
H-133	Leishmania donovani	Sri Lanka	this work	SRR22428611	36464714	32,034,539 (87.85%)	53.087	131.5964X	123.1745X
H-134	Leishmania donovani	Sri Lanka	this work	SRR22428610	47979679	44,417,796 (92.58%)	53.0201	183.2606X	189.6265X
H-139	Leishmania donovani	Sri Lanka	this work	SRR22428609	41541745	37,881,824 (91.19%)	53.0108	156.3492X	160.1124X
H-142	Leishmania donovani	Sri Lanka	this work	SRR22428608	39710858	36,665,048 (92.33%)	53.071	151.5298X	152.7048X
H-144	Leishmania donovani	Sri Lanka	this work	SRR22428607	38521684	33,369,062 (86.62%)	53.1066	136.6558X	137.7483X
H-165	Leishmania donovani	Sri Lanka	this work	SRR22428606	37939651	32,508,328 (85.68%)	53.1078	133.4783X	129.5877X
LdCL-SL	Leishmania donovani	Sri Lanka	Zhang et al. 2014	SRR1254940	94468059	78,741,625 (83.35%	52.17	205.0374X	267.8518X
LdSL2706-GFPNeo	Leishmania donovani	Sri Lanka	Louradour et al.2022	SRR15539873	8215374	7,327,227 (89.19%)	52.2805	20.233X	36.3932X
SRR6257364	Leishmania donovani	Sri Lanka	Samarasinghe et al. 2021	SRR6257364	4767778	4,347,612 (91.19%)	52.9488	18.2013X	136.92X
SRR6257365	Leishmania donovani	Sri Lanka	Samarasinghe et al. 2021	SRR6257365	6065497	5,561,092 (91.68%)	52.9223	23.1547X	180.0341X
SRR6257366	Leishmania donovani	Sri Lanka	Samarasinghe et al. 2021	SRR6257366	4862227	4,528,135 (93.13%)	54.4089	21.0342X	50.4902X
SRR6257367	Leishmania donovani	Sri Lanka	Samarasinghe et al. 2021	SRR6257367	2196931	2,046,381 (93.15%)	53.7948	9.6681X	35.7555X
SRR6257369	Leishmania donovani	Sri Lanka	Samarasinghe et al. 2021	SRR6257369	13992410	12,441,061 (88.91%)	53.0004	40.6754X	217.7175X
Ld1S-RFPHyg	Leishmania donovani	Sudan	Louradour et al.2022	SRR15539853	8804257	7,876,263 (89.46%)	51.4218	21.5956X	112.2038X
LiLLM320-RFPHyg	Leishmania infantum	Spain	Louradour et al.2022	SRR15539849	12091974	10,750,168 (88.9%)	51.8485	29.5989X	78.9112X
LmjFn-Sat	Leishmania major	Israel	Ferreira et al. 2022	SRR22258189	18196082	11,868,398 (65.23%)	49.2609	26.1862X	108.0242X
LmjSd-Hyg	Leishmania major	Senegal	Ferreira et al. 2022	SRR22258178	18167546	13,839,263 (76.18%)	51.3001	34.1342X	60.9468X
LtRupert	Leishmania tropica	Afghanistan	Iantorno et al. 2017	ERR403768,ERR403752	19196956	17,811,611 (92.78%)	54.317	51.4734X	117.9478X
LtSAFK27	Leishmania tropica	Azerbaijan	Iantorno et al. 2017	ERR311312	18183760	16,261,291 (89.43%)	54.4292	47.461X	138.2804X
LtK112	Leishmania tropica	India	Iantorno et al. 2017	ERR403759,ERR403775	21613525	19,646,782 (90.9%)	54.3581	56.7307X	126.6004X
LtK26	Leishmania tropica	India	Iantorno et al. 2017	ERR403749,ERR403765	19734236	18,474,619 (93.62%)	54.4458	53.2847X	155.4979X
LtL747-RFPHyg	Leishmania tropica	Israel	Louradour et al.2020	ERR3834382	10330228	9,616,237 (93.09%)	53.6209	28.1349X	51.0222X
LtLRC-L810	Leishmania tropica	Israel	Iantorno et al. 2017	ERR403766,ERR403750	20465973	19,204,634 (93.84%)	53.4917	55.4457X	92.7743X
LtAckerman	Leishmania tropica	Israel	Iantorno et al. 2017	ERR403748,ERR403764	20988949	19,303,684 (91.97%)	53.9197	55.6785X	244.3584X
E50	Leishmania tropica	Israel	Iantorno et al. 2017	ERR403773,ERR403757	17676915	16,426,531 (92.93%)	53.1249	47.1746X	137.5371X
LtMA37-GFPNeo	Leishmania tropica	Jordan	Louradour et al.2020	ERR3834383	8401152	7,848,668 (93.42%)	54.0448	23.0517X	41.5714X
LtMN-11	Leishmania tropica	Jordan	Iantorno et al. 2017	ERR403767,ERR403751	19455580	17,806,938 (91.53%)	54.0491	51.5812X	78.0397X
LtLT1	Leishmania tropica	Lebanon	Salloum et al. 2020	SRR12383917	37104121	33,574,069 (90.49%)	54.3394	91.1408X	123.3832X
LtLT2	Leishmania tropica	Lebanon	Salloum et al. 2020	SRR12368184	40110404	36,873,175 (91.93%)	54.7955	110.2167X	133.5458X
Ltr16	Leishmania tropica	Morocco	Bussotti et al. 2018	SRR6369638	14593048	11,970,269 (82.03%)	54.05	37.6373X	88.7737X
LtMelloy	Leishmania tropica	Saudi Arabia	Iantorno et al. 2017	ERR403745,ERR403761	19324977	17,966,490 (92.97%)	53.8981	51.6154X	222.8927X
LtBoone	Leishmania tropica	Saudi Arabia	Iantorno et al. 2017	ERR403771,ERR403755	19731672	18,439,566 (93.45%)	53.934	53.0944X	272.074X
H-15	Leishmania tropica	Sri Lanka	this work	SRR22428613	43270366	34,285,529 (79.24%)	53.4798	70.8438X	175.332X
H-19	Leishmania tropica	Sri Lanka	this work	SRR22428605	32159353	25,880,535 (80.48%)	53.3875	53.083X	129.5319X
H-21	Leishmania tropica	Sri Lanka	this work	SRR22428604	31771023	29,332,293 (92.32%)	53.5913	61.9044X	108.1001X
H-24	Leishmania tropica	Sri Lanka	this work	SRR22428603	43233153	37,337,251 (86.36%)	53.7572	78.3732X	169.2636X
H-27	Leishmania tropica	Sri Lanka	this work	SRR22428602	25766904	21,005,687 (81.52%)	53.5425	43.5486X	92.0343X
H-34	Leishmania tropica	Sri Lanka	this work	SRR22428601	45844662	35,240,475 (76.87%)	53.4987	72.3331X	176.2111X
H-9	Leishmania tropica	Sri Lanka	this work	SRR22428624	47139170	36,598,536 (77.64%)	53.4016	75.0703X	181.6347X
HS-1	Leishmania tropica	Sri Lanka	this work	SRR22428625	40125115	37,955,971 (94.59%)	55.0973	162.0675X	197.8529X
LtKubba	Leishmania tropica	Syria	Iantorno et al. 2017	ERR403754,ERR403770	17582554	16,334,597 (92.9%)	54.4005	47.3394X	91.1843X

## Sheet: Appendix 2 Table 2.
Article DOI: https://doi.org/10.3201/eid3009.231238
Autochthonous Leishmaniasis Caused by Leishmania Tropica, Identified by Using Whole-Genome Sequencing, Sri Lanka
Appendix 2 Table 2.
Sample name	Species	Location	Source	SRA accession	Number of reads (post QC)	Number of mapped reads(percentage)	Mean mapping quality	Mean coverage	SD coverage
LaeL147	Leishmania aethiopica	Ethiopia	Warren et al. 2021	SRR834802	19313991	17,735,510 (91.83%)	53.5991	46.6497X	42.238X
LdDD8	Leishmania donovani	India	Franssen et al. 2020	ERR205723	49526699	47,410,468 (95.73%)	53.48	103.7795X	327.6525X
LdHPCL66	Leishmania donovani	India	Lypaczewski et al. 2022	SRR13707160	246750909	239,389,674 (97.02%)	54.3447	716.2929X	634.0918X
Ld1S-RFPHyg	Leishmania donovani	India	Louradour et al.2022	SRR15539853	8818001	8,685,403 (98.5%)	53.2864	25.0123X	109.454X
LdMongi	Leishmania donovani	India	this work	SRR27901639	7979751	7,888,212 (98.85%)	54.5453	34.3004X	27.8637X
LdLRC-751	Leishmania donovani	India	Dey et al. 2023	SRR22008095	84818431	78,885,949 (93.01%)	54.8671	331.388X	306.1883X
H-105	Leishmania donovani	Sri Lanka	this work	SRR22428600	49687498	48,774,962 (98.16%)	54.761	213.0575X	92.9361X
H-106	Leishmania donovani	Sri Lanka	this work	SRR22428599	56654820	55,411,771 (97.81%)	54.7656	241.1347X	103.7342X
H-109	Leishmania donovani	Sri Lanka	this work	SRR22428623	44334919	43,326,825 (97.73%)	54.5222	189.133X	81.5946X
H-110	Leishmania donovani	Sri Lanka	this work	SRR22428622	46361279	45,285,757 (97.68%)	54.5872	197.5508X	88.8103X
H-112	Leishmania donovani	Sri Lanka	this work	SRR22428621	42938133	42,456,494 (98.88%)	54.6861	185.2026X	81.9339X
H-113	Leishmania donovani	Sri Lanka	this work	SRR22428620	39019930	38,745,695 (99.3%)	54.7289	169.1213X	71.0923X
H-115	Leishmania donovani	Sri Lanka	this work	SRR22428619	40647547	37,904,362 (93.25%)	54.5136	165.671X	70.193X
H-118	Leishmania donovani	Sri Lanka	this work	SRR22428618	42989771	42,141,544 (98.03%)	54.5169	184.2004X	79.1616X
H-119	Leishmania donovani	Sri Lanka	this work	SRR22428617	52907355	51,612,277 (97.55%)	54.6741	225.7139X	107.7655X
H-122	Leishmania donovani	Sri Lanka	this work	SRR22428616	39088428	36,420,836 (93.18%)	54.7576	158.4653X	62.4513X
H-126	Leishmania donovani	Sri Lanka	this work	SRR22428615	42614661	41,912,635 (98.35%)	54.6207	183.6552X	90.1438X
H-130	Leishmania donovani	Sri Lanka	this work	SRR22428614	38181803	37,763,359 (98.9%)	54.6584	164.469X	74.9687X
H-131	Leishmania donovani	Sri Lanka	this work	SRR22428612	44713554	44,166,763 (98.78%)	54.6761	192.7341X	77.4643X
H-133	Leishmania donovani	Sri Lanka	this work	SRR22428611	36280249	33,851,403 (93.31%)	54.561	147.7906X	62.9636X
H-134	Leishmania donovani	Sri Lanka	this work	SRR22428610	47687976	46,979,445 (98.51%)	54.4649	205.1957X	89.3195X
H-139	Leishmania donovani	Sri Lanka	this work	SRR22428609	41307929	40,079,471 (97.03%)	54.4253	175.0687X	76.0404X
H-142	Leishmania donovani	Sri Lanka	this work	SRR22428608	39486992	38,730,625 (98.08%)	54.5517	169.224X	73.3801X
H-144	Leishmania donovani	Sri Lanka	this work	SRR22428607	38356457	35,187,551 (91.74%)	54.6752	152.8374X	63.6601X
H-165	Leishmania donovani	Sri Lanka	this work	SRR22428606	37770485	34,239,069 (90.65%)	54.5974	149.3527X	64.3263X
LdCL-SL	Leishmania donovani	Sri Lanka	Zhang et al. 2014	SRR1254940	94384208	87,865,937 (93.09%)	54.29	242.0994X	108.7453X
LdSL2706-GFPNeo	Leishmania donovani	Sri Lanka	Louradour et al.2022	SRR15539873	8198241	8,098,294 (98.78%)	54.2027	23.5565X	13.6177X
SRR6257364	Leishmania donovani	Sri Lanka	Samarasinghe et al. 2021	SRR6257364	4797767	4,614,330 (96.18%)	53.216	19.7891X	146.5562X
SRR6257365	Leishmania donovani	Sri Lanka	Samarasinghe et al. 2021	SRR6257365	6108323	5,926,799 (97.03%)	53.1836	25.4263X	194.63X
SRR6257366	Leishmania donovani	Sri Lanka	Samarasinghe et al. 2021	SRR6257366	4873669	4,662,369 (95.66%)	53.5591	22.0019X	50.5555X
SRR6257367	Leishmania donovani	Sri Lanka	Samarasinghe et al. 2021	SRR6257367	2201995	2,137,516 (97.07%)	52.7664	10.3634X	35.5755X
SRR6257369	Leishmania donovani	Sri Lanka	Samarasinghe et al. 2021	SRR6257369	14053029	13,360,765 (95.07%)	53.3456	44.6318X	266.2457X
LiLLM320-RFPHyg	Leishmania infantum	Spain	Louradour et al.2022	SRR15539849	12094843	11,825,857 (97.78%)	53.8283	34.2279X	64.7883X
LmjFn-Sat	Leishmania major	Israel	Ferreira et al. 2022	SRR22258189	17841188	10,191,290 (57.12%)	49.1596	21.3812X	109.4221X
LmjSd-Hyg	Leishmania major	Senegal	Ferreira et al. 2022	SRR22258178	17960710	12,598,655 (70.15%)	52.0196	29.9268X	48.9965X
LtRupert	Leishmania tropica	Afghanistan	Iantorno et al. 2017	ERR403768,ERR403752	19235655	17,926,362 (93.19%)	52.7808	49.4663X	66.1164X
LtSAFK27	Leishmania tropica	Azerbaijan	Iantorno et al. 2017	ERR311312	18225577	16,425,199 (90.12%)	52.7845	45.7453X	69.305X
LtK112	Leishmania tropica	India	Iantorno et al. 2017	ERR403759,ERR403775	21648164	19,720,838 (91.1%)	52.8183	54.3855X	69.1504X
LtK26	Leishmania tropica	India	Iantorno et al. 2017	ERR403749,ERR403765	19774901	18,591,685 (94.02%)	53.026	51.1476X	69.7646X
LtL747-RFPHyg	Leishmania tropica	Israel	Louradour et al.2020	ERR3834382	10342161	9,704,580 (93.84%)	53.1362	27.2163X	27.0093X
LtLRC-L810	Leishmania tropica	Israel	Iantorno et al. 2017	ERR403766,ERR403750	20487035	19,229,277 (93.86%)	53.2842	53.1497X	38.1271X
LtAckerman	Leishmania tropica	Israel	Iantorno et al. 2017	ERR403748,ERR403764	21054373	19,425,557 (92.26%)	52.2354	53.4616X	199.6551X
LtE50	Leishmania tropica	Israel	Iantorno et al. 2017	ERR403773,ERR403757	17691064	16,405,131 (92.73%)	52.4657	45.1309X	69.1062X
LtMA37-GFPNeo	Leishmania tropica	Jordan	Louradour et al.2020	ERR3834383	8407426	7,875,168 (93.67%)	53.1196	22.1332X	16.6706X
LtMN-11	Leishmania tropica	Jordan	Iantorno et al. 2017	ERR403767,ERR403751	19470037	17,672,847 (90.77%)	53.1161	48.8084X	35.6906X
LtLT1	Leishmania tropica	Lebanon	Salloum et al. 2020	SRR12383917	37131677	33,293,406 (89.66%)	52.7832	87.5202X	74.1802X
LtLT2	Leishmania tropica	Lebanon	Salloum et al. 2020	SRR12368184	40211080	37,650,925 (93.63%	53.2995	107.4656X	87.7495X
Ltr16	Leishmania tropica	Morocco	Bussotti et al. 2018	SRR6369638	14623740	12,092,943 (82.69%)	52.9488	36.313X	50.5686X
LtMelloy	Leishmania tropica	Saudi Arabia	Iantorno et al. 2017	ERR403745,ERR403761	19384040	17,988,182 (92.8%)	52.1904	49.3711X	157.1703X
LtBoone	Leishmania tropica	Saudi Arabia	Iantorno et al. 2017	ERR403771,ERR403755	19797758	18,551,274 (93.7%)	52.2045	50.9856X	147.0968X
H-15	Leishmania tropica	Sri Lanka	this work	SRR22428613	43267086	32,304,132 (74.66%)	52.3037	64.708X	88.9076X
H-19	Leishmania tropica	Sri Lanka	this work	SRR22428605	32157097	24,345,229 (75.71%)	52.1817	48.4611X	83.9022X
H-21	Leishmania tropica	Sri Lanka	this work	SRR22428604	31765787	28,104,306 (88.47%)	52.3774	57.4588X	56.314X
H-24	Leishmania tropica	Sri Lanka	this work	SRR22428603	43222405	35,223,323 (81.49%)	52.8267	71.3777X	102.4054X
H-27	Leishmania tropica	Sri Lanka	this work	SRR22428602	25765879	19,763,319 (76.7%)	52.4079	39.6423X	60.9564X
H-34	Leishmania tropica	Sri Lanka	this work	SRR22428601	45842713	33,057,042 (72.11%)	52.3206	65.8182X	113.0609X
H-9	Leishmania tropica	Sri Lanka	this work	SRR22428624	47134784	34,377,778 (72.94%)	52.1792	68.4843X	117.5873X
HS-1	Leishmania tropica	Sri Lanka	this work	SRR22428625	40360734	39,130,757 (96.95%)	53.2546	161.7646X	147.1767X
LtKubba	Leishmania tropica	Syria	Iantorno et al. 2017	ERR403754,ERR403770	17622119	16,455,046 (93.38%)	52.7922	45.4949X	46.9493X

## Sheet: Appendix 2 Table 3.
Article DOI: https://doi.org/10.3201/eid3009.231238
Autochthonous Leishmaniasis Caused by Leishmania Tropica, Identified by Using Whole-Genome Sequencing, Sri Lanka
Appendix 2 Table 3.
Sample name	Species	Location	Source	Citation
LaeL147	Leishmania aethiopica	Ethiopia	Warren et al. 2021	Warren WC, Akopyants NS, Dobson DE, Hertz-Fowler C, Lye L-F, Myler PJ, et al. Genome Assemblies across the Diverse Evolutionary Spectrum of Leishmania Protozoan Parasites . Microbiol Resour Announc. 2021;10(35):1–4.
LdDD8	Leishmania donovani	India	Franssen et al. 2020	Franssen SU, Durrant C, Stark O, Moser B, Downing T, Imamura H, et al. Global genome diversity of the Leishmania donovani complex. Elife. 2020;9:e51243.
LdHPCL66	Leishmania donovani	India	Lypaczewski et al. 2022	cies Leishmania donovani hybrid from the Indian subcontinent is associated with an atypical phenotype of cutaneous disease. iScience. 2022;25(2):103802. Available from: https://doi.org/10.1016/j.isci.2022.103802
LdMongi	Leishmania donovani	India	this work	NA
LdLRC-751	Leishmania donovani	India	Dey et al. 2023	Dey R, Alshaweesh J, Singh KP, Lypaczewski P, Karmakar S, Klenow L, et al. Production of leishmanin skin test antigen from Leishmania donovani for future reintroduction in the field. Nat Commun. 2023;14(1).
H-105	Leishmania donovani	Sri Lanka	this work	NA
H-106	Leishmania donovani	Sri Lanka	this work	NA
H-109	Leishmania donovani	Sri Lanka	this work	NA
H-110	Leishmania donovani	Sri Lanka	this work	NA
H-112	Leishmania donovani	Sri Lanka	this work	NA
H-113	Leishmania donovani	Sri Lanka	this work	NA
H-115	Leishmania donovani	Sri Lanka	this work	NA
H-118	Leishmania donovani	Sri Lanka	this work	NA
H-119	Leishmania donovani	Sri Lanka	this work	NA
H-122	Leishmania donovani	Sri Lanka	this work	NA
H-126	Leishmania donovani	Sri Lanka	this work	NA
H-130	Leishmania donovani	Sri Lanka	this work	NA
H-131	Leishmania donovani	Sri Lanka	this work	NA
H-133	Leishmania donovani	Sri Lanka	this work	NA
H-134	Leishmania donovani	Sri Lanka	this work	NA
H-139	Leishmania donovani	Sri Lanka	this work	NA
H-142	Leishmania donovani	Sri Lanka	this work	NA
H-144	Leishmania donovani	Sri Lanka	this work	NA
H-165	Leishmania donovani	Sri Lanka	this work	NA
LdCL-SL	Leishmania donovani	Sri Lanka	Zhang et al. 2014	Zhang WW, Ramasamy G, McCall LI, Haydock A, Ranasinghe S, Abeygunasekara P, et al. Genetic Analysis of Leishmania donovani Tropism Using a Naturally Attenuated Cutaneous Strain. PLoS Pathog. 2014;10(7).
LdSL2706-GFPNeo	Leishmania donovani	Sri Lanka	Louradour et al.2022	Louradour I, Ferreira TR, Duge E, Karunaweera N, Paun A, Sacks D. Stress conditions promote Leishmania hybridization in vitro marked by expression of the ancestral gamete fusogen HAP2 as revealed by singlecell RNA-seq. Elife. 2022;11:1–28.
SRR6257364	Leishmania donovani	Sri Lanka	Samarasinghe et al. 2021	Samarasinghe SR, Samaranayake N, Kariyawasam UL, Siriwardana YD, Imamura H, Karunaweera ND. Genomic insights into virulence mechanisms of Leishmania donovani: evidence from an atypical strain. BMC Genomics. 2018;19(1):843.
SRR6257365	Leishmania donovani	Sri Lanka	Samarasinghe et al. 2021
SRR6257366	Leishmania donovani	Sri Lanka	Samarasinghe et al. 2021
SRR6257367	Leishmania donovani	Sri Lanka	Samarasinghe et al. 2021
SRR6257369	Leishmania donovani	Sri Lanka	Samarasinghe et al. 2021
Ld1S-RFPHyg	Leishmania donovani	Sudan	Louradour et al.2022	Louradour I, Ferreira TR, Duge E, Karunaweera N, Paun A, Sacks D. Stress conditions promote Leishmania hybridization in vitro marked by expression of the ancestral gamete fusogen HAP2 as revealed by singlecell RNA-seq. Elife. 2022;11:1–28.
LiLLM320-RFPHyg	Leishmania infantum	Spain	Louradour et al.2022
LmjFn-Sat	Leishmania major	Israel	Ferreira et al. 2022	Ferreira TR, Inbar E, Shaik J, Jeffrey BM, Ghosh K, Dobson DE, et al. Self-Hybridization in Leishmania major. MBio. 2022;13(6).
LmjSd-Hyg	Leishmania major	Senegal	Ferreira et al. 2022
LtRupert	Leishmania tropica	Afghanistan	Iantorno et al. 2017	Iantorno SA, Durrant C, Khan A, Sanders MJ, Beverley SM, Warren WC, et al. Gene expression in Leishmania is regulated predominantly by gene dosage. MBio. 2017;8(5):1–20.
LtSAFK27	Leishmania tropica	Azerbaijan	Iantorno et al. 2017
LtK112	Leishmania tropica	India	Iantorno et al. 2017
LtK26	Leishmania tropica	India	Iantorno et al. 2017
LtL747-RFPHyg	Leishmania tropica	Israel	Louradour et al.2020	Louradour I, Ferreira TR, Duge E, Karunaweera N, Paun A, Sacks D. Stress conditions promote Leishmania hybridization in vitro marked by expression of the ancestral gamete fusogen HAP2 as revealed by singlecell RNA-seq. Elife. 2022;11:1–28.
LtLRC-L810	Leishmania tropica	Israel	Iantorno et al. 2017	Iantorno SA, Durrant C, Khan A, Sanders MJ, Beverley SM, Warren WC, et al. Gene expression in Leishmania is regulated predominantly by gene dosage. MBio. 2017;8(5):1–20.
LtAckerman	Leishmania tropica	Israel	Iantorno et al. 2017
E50	Leishmania tropica	Israel	Iantorno et al. 2017
LtMA37-GFPNeo	Leishmania tropica	Jordan	Louradour et al.2020	Louradour I, Ferreira TR, Duge E, Karunaweera N, Paun A, Sacks D. Stress conditions promote Leishmania hybridization in vitro marked by expression of the ancestral gamete fusogen HAP2 as revealed by singlecell RNA-seq. Elife. 2022;11:1–28.
LtMN-11	Leishmania tropica	Jordan	Iantorno et al. 2017	Iantorno SA, Durrant C, Khan A, Sanders MJ, Beverley SM, Warren WC, et al. Gene expression in Leishmania is regulated predominantly by gene dosage. MBio. 2017;8(5):1–20.
LtLT1	Leishmania tropica	Lebanon	Salloum et al. 2020	Salloum T, Moussa R, Rahy R, Deek J Al, Khalifeh I, Hajj R El, et al. Expanded genome-wide comparisons give novel insights into population structure and genetic heterogeneity of Leishmania tropica complex. PLoS Negl Trop Dis. 2020;14(9):1–27.
LtLT2	Leishmania tropica	Lebanon	Salloum et al. 2020
Ltr16	Leishmania tropica	Morocco	Bussotti et al. 2018	Bussotti G, Gouzelou E, Boité MC, Kherachi I, Harrat Z, Eddaikra DN, et al.. Leishmania genome dynamics during environmental adaptation reveal strain-specific differences in gene copy number variation, karyotype instability, and telomeric amplification. MBio. 2018;9(6):1–18.
LtMelloy	Leishmania tropica	Saudi Arabia	Iantorno et al. 2017	Iantorno SA, Durrant C, Khan A, Sanders MJ, Beverley SM, Warren WC, et al. Gene expression in Leishmania is regulated predominantly by gene dosage. MBio. 2017;8(5):1–20.
LtBoone	Leishmania tropica	Saudi Arabia	Iantorno et al. 2017
H-15	Leishmania tropica	Sri Lanka	this work
H-19	Leishmania tropica	Sri Lanka	this work
H-21	Leishmania tropica	Sri Lanka	this work
H-24	Leishmania tropica	Sri Lanka	this work
H-27	Leishmania tropica	Sri Lanka	this work
H-34	Leishmania tropica	Sri Lanka	this work
H-9	Leishmania tropica	Sri Lanka	this work
HS-1	Leishmania tropica	Sri Lanka	this work
LtKubba	Leishmania tropica	Syria	Iantorno et al. 2017	Iantorno SA, Durrant C, Khan A, Sanders MJ, Beverley SM, Warren WC, et al. Gene expression in Leishmania is regulated predominantly by gene dosage. MBio. 2017;8(5):1–20.

## Sheet: Appendix 2 Table 4.
Article DOI: https://doi.org/10.3201/eid3009.231238
Autochthonous Leishmaniasis Caused by Leishmania Tropica, Identified by Using Whole-Genome Sequencing, Sri Lanka
Appendix 2 Table 4. Demographic and clinical characteristics of patients
Sample ID	Age (Years)	Sex	No. of lesions	Site	Clinical type*	Phenotype of the lesion	Time since onset (months)	District of residence#	District Secretariate Division of residence	No of years living at the current residence‡	Travel to other districts in Sri Lanka in the preceding five years	Overseas travel history	Occupation
HS1	29	M		Face	MCL	Mucocutaneous leishmaniasis	8	P	Anamaduwa	SB	Colombo, Jaffna, Anuradhapura, H, Matara, Kurunegala	Worked in Dubai & Iraq for 2years and returned to Sri Lanka 8 years prior to diagnosis	Businessman
H9	59	F	1	Chin	CL	Healing ulcer	4	H	Beliatta	38	Ratnapura	Nil	Housewife
H15	42	M	1	Scalp	CL	Ulcerated nodule	5	H	Beliatta	SB	Nuwewaraelia	Nil	Driving
H19	73	F	2	Back of chest	CL	Ulcerated nodule	24	H	Okewela	60	Colombo	Nil	Housewife
H21	9	F	1	Face	CL	Papule	2.5	H	Beliatta	SB	Colombo	Nil	Student
H24	37	F	1	Arm	CL	Ulcer	5	H	Beliatta	20	Nil	Nil	Farmer
H27	40	M	1	Forearm	CL	Ulcerated nodule	1	H	Beliatta	SB	Matara	Nil	Labourer
H34	36	M	1	Leg	CL	Ulcerated nodule	3	H	Tangalle	SB	Monaragala	Nil	Fisherman
H105	3	F	3	Face	CL	Papule	18	H	Beliatta	SB	Nil	Nil	Toddler
H106	66	F	1	Face	CL	Plaque	4	H	Tangalle	7	Matara, Galle	Worked in Saudi & Oman for 10 years and returned to Sri Lanka 23 years prior to diagnosis	Housewife
H109	32	M	1	Forearm	CL	Plaque	10	H	Ambalanthota	SB	Matara, Galle	Nil	Motor mechanic
H110	8	F	1	Thigh	CL	Papule	12	H	Beliatta	SB	Anuradhapura, Kandy, Matara	Nil	Student
H112	13	F	1	Face	CL	Ulcerated papule	1.5	H	Tangalle	SB	Colombo	Nil	Student
H113	53	M	4	Forehead, cheek, neck, clavicle		Ulcer	2	H	Ambalanthota	20	Nil	Nil	Manager
H115	6	M	1	Forearm	CL	Ulcered nodule	12	H	Ambalanthota	SB	Kurunegala	Nil	Student
H118	10m	M	1	Forearm	CL	Plaque	6	H	Ambalanthota	SB	Nil	Nil	Infant
H119	61	F	1	Face	CL	Ulcered papule	2	H	Tangale	20	Nil	Nil	Retired
H122	45	M	1	Forearm	CL	Ulcered nodule	1	H	Tangalle	SB	Colombo	Nil	Mason
H126	52	F	1	Face	CL	Papule	2.5	H	Ambalanthota	SB	Nil	Nil	Irrigation field officer
H130	61	F	1	Arm	CL	Ulcer	2	H	Ambalanthota	24	Anuradhapura, Trincomalee	Visited India 10 months prior to diagnosis	Housewife
H131	3	F	3	Face, leg	CL	Papule	3	H	Ambalanthota	SB	Gampaha, Colombo	Nil	Toddler
H133	45	F	1	Forearm	CL	Papule	3	H	Sooriyawewa	25	Nil	Nil	Farmer
H134	60	F	1	Chest	CL	Papule	3	H	Ambalanthota	29	Matara, Colombo	Nil	Housewife
H139	6	M	1	Forearm	CL	Ulcerated nodule	1	H	Ambalanthota	SB	Nil	Nil	Student
H142	13	F	1	Face	CL	Papule	2	H	Ambalanthota	SB	Nil	Nil	Student
H144	31	M	4	forearm	CL	Ulcerated nodule	1	M	Hakmana	SB	All districts	Nil	Carpenter
H165	24	M	1	Leg	CL	Ulcerated papule	4	H	Ambalanthota	SB	All districts	Nil	Driver
* CL - Cutaneous leishmaniasis, MCL - Mucocutaneous leishmaniasis; # H - Hambantota, M – Matara, P – Puttalam; ‡ SB – Since birth
